# Supplementary material for: Carbon Footprint Reduction by Transitioning to a Diet Consistent with the Danish Climate-Friendly Dietary Guidelines: A Comparison of Different Carbon Footprint Databases
Source: Foods. 2022 Apr 13;11(8):1119. doi: 10.3390/foods11081119 (PMC9030092; doi:10.3390/foods11081119)
Supplement: Supplementary file 1 [file foods-11-01119-s001.zip]

Archive with 1 entries (1 files):
- foods-1641211-supplementary.pdf
